# Supplementary material for: Neurophysiological and neuroradiological test for early poor outcome (Cerebral Performance Categories 3–5) prediction after cardiac arrest: Prospective multicentre prognostication data
Source: Data Brief. 2019 Nov 4;27:104755. doi: 10.1016/j.dib.2019.104755 (PMC6864134; doi:10.1016/j.dib.2019.104755)
Supplement: Multimedia component 1 [file mmc1.xlsx]

## Sheet: Foglio1
sex	eta	CPC	PATTERN I° PES	GW/WM RATIO	EEG
M	45	CPC 1	PP	1.46	suppression
M	70	CPC 1	PP	1.39	CONTINUOUS
M	78	CPC 2	PP	1.34	EPILEPTIC DISCHARGE
M	70	CPC 1	NP	1.22	CONTINUOUS
M	39	CPC 1	NP	1.24	CONTINUOUS
F	31	CPC 1	NP	1.34	CONTINUOUS
F	35	CPC 1	NP	1.29	DISCONTINUOUS
F	36	CPC 1	NP	1.31	NEARLY CONTINUOUS
M	65	CPC 2	NP	1.34	NEARLY CONTINUOUS
M	45	CPC 2	NP	1.27	NEARLY CONTINUOUS
M	73	CPC 1	NP	1.29	SUPPRESSION
F	43	CPC 1	NN	1.24	LOW-VOLTAGE
F	51	CPC 2	NN	1.34	SUPPRESSION
F	48	CPC 1	NN	1.45	CONTINUOUS
M	73	CPC 1	NN	1.24	CONTINUOUS
F	72	CPC 1	NN	1.45	CONTINUOUS
F	75	CPC 1	NN	1.36	CONTINUOUS
M	82	CPC 1	NN	1.27	CONTINUOUS
M	59	CPC 1	NN	1.38	CONTINUOUS
M	62	CPC 1	NN	1.3	CONTINUOUS
M	69	CPC 1	NN	1.31	CONTINUOUS
M	62	CPC 1	NN	1.33	CONTINUOUS
M	24	CPC 1	NN	1.27	CONTINUOUS
M	68	CPC 1	NN	1.29	CONTINUOUS
M	80	CPC 1	NN	1.33	CONTINUOUS
M	58	CPC 1	NN	1.28	CONTINUOUS
M	62	CPC 1	NN	1.25	CONTINUOUS
M	52	CPC 1	NN	1.3	CONTINUOUS
M	66	CPC 1	NN	1.35	CONTINUOUS
M	82	CPC 1	NN	1.38	CONTINUOUS
M	46	CPC 1	NN	1.39	CONTINUOUS
M	64	CPC 2	NN	1.35	CONTINUOUS
M	67	CPC 2	NN	1.35	CONTINUOUS
M	53	CPC 2	NN	1.31	CONTINUOUS
F	19	CPC 2	NN	1.34	CONTINUOUS
F	17	CPC 2	NN	1.36	CONTINUOUS
F	79	CPC 2	NN	1.37	CONTINUOUS
M	62	CPC 2	NN	1.41	CONTINUOUS
F	82	CPC 2	NN	1.45	CONTINUOUS
M	65	CPC 2	NN	1.48	CONTINUOUS
M	34	CPC 2	NN	1.37	CONTINUOUS
M	59	CPC 2	NN	1.28	CONTINUOUS
M	77	CPC 2	NN	1.29	CONTINUOUS
F	71	CPC 2	NN	1.26	CONTINUOUS
M	72	CPC 2	NN	1.32	CONTINUOUS
M	62	CPC 2	NN	1.25	CONTINUOUS
F	53	CPC 2	NN	1.23	CONTINUOUS
M	79	CPC 2	NN	1.35	CONTINUOUS
M	72	CPC 2	NN	1.26	CONTINUOUS
M	80	CPC 2	NN	1.27	CONTINUOUS
F	87	CPC 1	NN	1.65	DISCONTINUOUS
F	52	CPC 1	NN	1.3	DISCONTINUOUS
M	70	CPC 1	NN	1.27	DISCONTINUOUS
M	57	CPC 2	NN	1.33	DISCONTINUOUS
M	61	CPC 2	NN	1.29	DISCONTINUOUS
F	49	CPC 2	NN	1.24	DISCONTINUOUS
F	55	CPC 2	NN	1.31	EPILEPTIC DISCHARGE
M	55	CPC 2	NN	1.4	EPILEPTIC DISCHARGE
M	84	CPC 1	NN	1.25	LOW-VOLTAGE
M	52	CPC 1	NN	1.31	LOW-VOLTAGE
M	47	CPC 2	NN	1.48	LOW-VOLTAGE
M	67	CPC 2	NN	1.29	LOW-VOLTAGE
M	72	CPC 2	NN	1.34	LOW-VOLTAGE
F	81	CPC 2	NN	1.36	LOW-VOLTAGE
M	47	CPC 2	NN	1.28	LOW-VOLTAGE
M	85	CPC 2	NN	1.39	LOW-VOLTAGE
M	85	CPC 2	NN	1.35	LOW-VOLTAGE
M	57	CPC 2	NN	1.25	LOW-VOLTAGE
M	18	CPC 2	NN	1.26	LOW-VOLTAGE
M	66	CPC 1	NN	1.3	NEARLY CONTINUOUS
M	71	CPC 1	NN	1.32	NEARLY CONTINUOUS
M	47	CPC 1	NN	1.28	NEARLY CONTINUOUS
F	60	CPC 1	NN	1.41	NEARLY CONTINUOUS
F	66	CPC 1	NN	1.3	NEARLY CONTINUOUS
M	44	CPC 1	NN	1.3	NEARLY CONTINUOUS
M	54	CPC 1	NN	1.34	NEARLY CONTINUOUS
M	48	CPC 1	NN	1.28	NEARLY CONTINUOUS
M	67	CPC 1	NN	1.32	NEARLY CONTINUOUS
M	64	CPC 2	NN	1.4	NEARLY CONTINUOUS
F	16	CPC 2	NN	1.36	NEARLY CONTINUOUS
F	68	CPC 2	NN	1.3	NEARLY CONTINUOUS
M	54	CPC 2	NN	1.25	NEARLY CONTINUOUS
F	53	CPC 1	NN	1.29	SUPPRESSION
M	85	CPC 1	NN	1.45	SUPPRESSION
F	67	CPC 2	NN	1.36	SUPPRESSION
M	86	CPC 2	NN	1.31	SUPPRESSION
M	48	CPC 2	NN	1.3	SUPPRESSION
M	73	CPC 2	NN	1.4	SUPPRESSION
M	66	CPC 3	PP	1.29	SUPPRESSION
F	82	CPC 3	PP	1.22	LOW-VOLTAGE
M	67	CPC 3	PP	1.23	LOW-VOLTAGE
F	76	CPC 3	NP	1.36	CONTINUOUS
M	44	CPC 3	NP	1.25	CONTINUOUS
M	66	CPC 3	NP	1.24	CONTINUOUS
M	62	CPC 3	NP	1.37	DISCONTINUOUS
M	64	CPC 3	NP	1.32	EPILEPTIC DISCHARGE
M	63	CPC 3	NP	1.25	EPILEPTIC DISCHARGE
F	72	CPC 3	NP	1.39	LOW-VOLTAGE
M	72	CPC 3	NN	1.31	CONTINUOUS
M	67	CPC 3	NN	1.37	CONTINUOUS
F	51	CPC 3	NN	1.38	CONTINUOUS
M	46	CPC 3	NN	1.52	CONTINUOUS
M	83	CPC 3	NN	1.27	CONTINUOUS
F	77	CPC 3	NN	1.49	CONTINUOUS
M	52	CPC 3	NN	1.25	CONTINUOUS
M	78	CPC 3	NN	1.28	CONTINUOUS
F	69	CPC 3	NN	1.3	CONTINUOUS
M	57	CPC 3	NN	1.25	CONTINUOUS
M	66	CPC 3	NN	1.26	DISCONTINUOUS
M	48	CPC 3	NN	1.26	DISCONTINUOUS
M	66	CPC 3	NN	1.26	DISCONTINUOUS
M	62	CPC 3	NN	1.29	DISCONTINUOUS
F	49	CPC 3	NN	1.22	DISCONTINUOUS
M	78	CPC 3	NN	1.22	EPILEPTIC DISCHARGE
M	76	CPC 3	NN	1.35	EPILEPTIC DISCHARGE
F	84	CPC 3	NN	1.24	EPILEPTIC DISCHARGE
M	84	CPC 3	NN	1.32	LOW-VOLTAGE
M	77	CPC 3	NN	1.34	LOW-VOLTAGE
F	60	CPC 3	NN	1.27	LOW-VOLTAGE
F	74	CPC 3	NN	1.33	NEARLY CONTINUOS
M	81	CPC 3	NN	1.35	NEARLY CONTINUOUS
F	56	CPC 3	NN	1.3	NEARLY CONTINUOUS
M	66	CPC 3	NN	1.37	SUPPRESSION
F	75	CPC 4	AA	1.18932	BURST-SUPPR
M	52	CPC 4	AA	1.2	BURST-SUPPR
F	64	CPC 4	AA	1.20296	BURST-SUPPR
F	74	CPC 4	AA	1.21387	BURST-SUPPR
M	85	CPC 4	AA	1.21847	BURST-SUPPR
M	72	CPC 4	AA	1.22626	BURST-SUPPR
F	85	CPC 4	AA	1.30296	BURST-SUPPR
F	87	CPC 4	AA	1.3125	BURST-SUPPR
M	71	CPC 4	AA	0.936054	BURST-SUPPR
M	74	CPC 4	AA	1.08922	BURST-SUPPR
M	76	CPC 4	AA	1.26031	BURST-SUPPR
M	80	CPC 5	AA	1.17	BURST-SUPPR
F	85	CPC 5	AA	1.28	BURST-SUPPR
M	87	CPC 5	AA	1.14	BURST-SUPPR
M	82	CPC 5	AA	1.3	BURST-SUPPR
M	57	CPC 5	AA	1.2	BURST-SUPPR
F	87	CPC 5	AA	1.27	BURST-SUPPR
F	72	CPC 5	AA	1.2	BURST-SUPPR
F	71	CPC 5	AA	1.32	BURST-SUPPR
M	80	CPC 5	AA	1.3	BURST-SUPPR
M	84	CPC 5	AA	1.14	BURST-SUPPR
M	57	CPC 5a	AA	1.03	BURST-SUPPR
M	86	CPC 5a	AA	1.11817	BURST-SUPPR
M	56	CPC 5a	AA	1.2	BURST-SUPPR
M	84	CPC 5a	AA	1.22321	BURST-SUPPR
M	73	CPC 5a	AA	1.23148	BURST-SUPPR
F	72	CPC 5a	AA	0.892857	BURST-SUPPR
M	74	CPC 5b	AA	1.13	BURST-SUPPR
F	83	CPC 5b	AA	1.13636	BURST-SUPPR
F	85	CPC 5b	AA	1.15	BURST-SUPPR
F	84	CPC 5b	AA	1.23961	BURST-SUPPR
F	81	CPC 5b	AA	1.2541	BURST-SUPPR
M	73	CPC 5b	AA	1.32	BURST-SUPPR
M	80	CPC 5b	AA	1.21658	BURST-SUPPR
M	64	CPC 5	AA	1.16	DISCONTINUOUS
M	74	CPC 5	AA	1.1	DISCONTINUOUS
F	89	CPC 5b	AA	1.16418	DISCONTINUOUS
F	82	CPC 4	AA	1.13131	EPILEPTIC DISCHARGE
F	60	CPC 4	AA	1.15306	EPILEPTIC DISCHARGE
M	58	CPC 4	AA	1.18036	EPILEPTIC DISCHARGE
M	78	CPC 4	AA	1.31277	EPILEPTIC DISCHARGE
M	28	CPC 4	AA	0.894011	EPILEPTIC DISCHARGE
M	46	CPC 5a	AA	1.25697	EPILEPTIC DISCHARGE
M	90	CPC 5b	AA	1.29767	EPILEPTIC DISCHARGE
M	70	CPC 5	AA	1.11	ISOELECTRIC
M	90	CPC 5	AA	1.34	ISOELECTRIC
M	86	CPC 5	AA	1.31	ISOELECTRIC
M	85	CPC 5	AA	1.06	ISOELECTRIC
M	64	CPC 5a	AA	0.982143	ISOELECTRIC
M	59	CPC 5a	AA	1	ISOELECTRIC
F	54	CPC 5a	AA	1.02	ISOELECTRIC
M	53	CPC 5a	AA	1.03	ISOELECTRIC
M	18	CPC 5a	AA	1.05818	ISOELECTRIC
M	41	CPC 5a	AA	1.11344	ISOELECTRIC
M	60	CPC 5a	AA	1.15039	ISOELECTRIC
M	59	CPC 5a	AA	1.16	ISOELECTRIC
F	60	CPC 5a	AA	1.18574	ISOELECTRIC
F	69	CPC 5a	AA	1.19531	ISOELECTRIC
M	50	CPC 5a	AA	1.20797	ISOELECTRIC
F	80	CPC 5a	AA	1.21364	ISOELECTRIC
M	22	CPC 5a	AA	1.22827	ISOELECTRIC
F	58	CPC 5a	AA	1.25198	ISOELECTRIC
F	68	CPC 5a	AA	1.31872	ISOELECTRIC
M	19	CPC 5a	AA	1.05	ISOELECTRIC
M	76	CPC 5a	AA	1.05	ISOELECTRIC
M	57	CPC 5a	AA	1.2	ISOELECTRIC
F	64	CPC 5b	AA	0.992336	ISOELECTRIC
M	55	CPC 5b	AA	1.1744	ISOELECTRIC
F	68	CPC 5b	AA	1.1623	ISOELECTRIC
F	61	CPC 5	AA	1.2	LOW-VOLTAGE
M	15	CPC 5a	AA	0.978723	LOW-VOLTAGE
M	48	CPC 4	AA	1.16927	SUPPRESSION
M	71	CPC 4	AA	1.43103	SUPPRESSION
M	75	CPC 4	AA	1.2	SUPPRESSION
F	72	CPC 4	AA	1.2	SUPPRESSION
F	60	CPC 4	AA	0.794118	SUPPRESSION
M	71	CPC 4	AA	1.34	SUPPRESSION
F	76	CPC 4	AA	1.29	SUPPRESSION
M	58	CPC 4	AA	1.1	SUPPRESSION
F	69	CPC 5	AA	1.11	SUPPRESSION
M	74	CPC 5	AA	1.26	SUPPRESSION
F	84	CPC 5	AA	1.25	SUPPRESSION
F	77	CPC 5	AA	1.2	SUPPRESSION
M	84	CPC 5	AA	1.36	SUPPRESSION
M	78	CPC 5	AA	1.25	SUPPRESSION
F	66	CPC 5	AA	1.26	SUPPRESSION
F	71	CPC 5	AA	1.15	SUPPRESSION
F	82	CPC 5	AA	1.29	SUPPRESSION
F	90	CPC 5	AA	1.2	SUPPRESSION
F	85	CPC 5	AA	1.32	SUPPRESSION
M	62	CPC 5	AA	1.07	SUPPRESSION
M	66	CPC 5	AA	1.17	SUPPRESSION
F	84	CPC 5	AA	1.25	SUPPRESSION
F	79	CPC 5	AA	1.06	SUPPRESSION
M	72	CPC 5	AA	1.04	SUPPRESSION
M	71	CPC 5	AA	1.2	SUPPRESSION
M	30	CPC 5	AA	1.14	SUPPRESSION
M	70	CPC 5	AA	0.99	SUPPRESSION
M	54	CPC 5	AA	1.06	SUPPRESSION
M	84	CPC 5a	AA	1.05698	SUPPRESSION
M	50	CPC 5a	AA	1.14329	SUPPRESSION
M	33	CPC 5a	AA	1.18408	SUPPRESSION
M	63	CPC 5a	AA	1.20471	SUPPRESSION
F	53	CPC 5a	AA	1.29062	SUPPRESSION
F	69	CPC 5a	AA	1.06	SUPPRESSION
F	63	CPC 5a	AA	1.06	SUPPRESSION
M	82	CPC 5a	AA	1.06	SUPPRESSION
F	62	CPC 5b	AA	0.712951	SUPPRESSION
F	78	CPC 5b	AA	0.92774	SUPPRESSION
F	79	CPC 5b	AA	1.09792	SUPPRESSION
M	88	CPC 5b	AA	1.13492	SUPPRESSION
M	30	CPC 5b	AA	1.14	SUPPRESSION
M	75	CPC 5b	AA	1.27	SUPPRESSION
M	46	CPC 5b	AA	1.19	SUPPRESSION
M	62	CPC 5b	AA	1.26	SUPPRESSION
M	67	CPC 5	AP	1.34	BURST-SUPPR
F	74	CPC 5b	AP	1.04	BURST-SUPPR
F	56	CPC 5b	AP	1.34	EPILEPTIC DISCHARGE
F	90	CPC 5b	AP	1.20962	EPILEPTIC DISCHARGE
M	72	CPC 4	AP	1.03	ISOELECTRIC
M	80	CPC 5	AP	0.98	ISOELECTRIC
F	81	CPC 4	AP	1.26375	LOW-VOLTAGE
F	86	CPC 4	AP	1.15	SUPPRESSION
F	73	CPC 4	AP	1.28	SUPPRESSION
M	67	CPC 5	AP	1.38	SUPPRESSION
M	53	CPC 5	AP	1.29	SUPPRESSION
M	58	CPC 5	AP	1.2	SUPPRESSION
F	74	CPC 5b	AP	1.15	SUPPRESSION
M	70	CPC 4	PP	1.2	BURST-SUPPR
F	65	CPC 4	PP	1.22	BURST-SUPPR
F	71	CPC 4	PP	1.3537	BURST-SUPPR
M	63	CPC 4	PP	1.12	BURST-SUPPR
M	68	CPC 5	PP	1.2	BURST-SUPPR
F	64	CPC 5b	PP	1.35	BURST-SUPPR
M	85	CPC 5b	PP	1.38	BURST-SUPPR
F	50	CPC 4	PP	1.23	CONTINUOUS
M	78	CPC 4	PP	1.25	CONTINUOUS
F	76	CPC 4	PP	1.32	CONTINUOUS
F	61	CPC 4	PP	1.2	CONTINUOUS
M	46	CPC 5	PP	1.3	CONTINUOUS
F	84	CPC 5	PP	1.2	CONTINUOUS
M	67	CPC 5b	PP	1.38	CONTINUOUS
F	80	CPC 4	PP	1.37	DISCONTINUOUS
M	20	CPC 5a	PP	1.09575	DISCONTINUOUS
M	39	CPC 4	PP	1.19102	EPILEPTIC DISCHARGE
M	76	CPC 4	PP	1.24	EPILEPTIC DISCHARGE
M	74	CPC 4	PP	1.3	EPILEPTIC DISCHARGE
M	73	CPC 4	PP	1.36748	EPILEPTIC DISCHARGE
M	74	CPC 4	PP	0.822581	EPILEPTIC DISCHARGE
M	71	CPC 4	PP	1.27077	EPILEPTIC DISCHARGE
M	54	CPC 4	PP	1.19	LOW-VOLTAGE
F	68	CPC 4	PP	1.21	LOW-VOLTAGE
M	84	CPC 5	PP	1.36	LOW-VOLTAGE
F	59	CPC 5	PP	1.2	LOW-VOLTAGE
M	60	CPC 5	PP	1.28	LOW-VOLTAGE
M	78	CPC 5	PP	1.37	LOW-VOLTAGE
M	77	CPC 5	PP	1.35	LOW-VOLTAGE
M	83	CPC 5b	PP	1.22	LOW-VOLTAGE
M	45	CPC 5	PP	1.25	NEARLY CONTINUOUS
M	78	CPC 4	PP	1.11209	SUPPRESSION
F	91	CPC 4	PP	1.29598	SUPPRESSION
M	78	CPC 4	PP	1.3	SUPPRESSION
F	71	CPC 4	PP	1.26	SUPPRESSION
M	64	CPC 4	PP	1.27	SUPPRESSION
F	37	CPC 4	PP	1.25	SUPPRESSION
M	75	CPC 4	PP	1.26	SUPPRESSION
F	70	CPC 4	PP	1.22	SUPPRESSION
M	57	CPC 4	PP	1.22	SUPPRESSION
M	55	CPC 5	PP	1.2	SUPPRESSION
F	90	CPC 5	PP	1.3	SUPPRESSION
M	82	CPC 5	PP	1.18	SUPPRESSION
M	78	CPC 5	PP	1.26	SUPPRESSION
F	59	CPC 5a	PP	1.03	SUPPRESSION
F	95	CPC 5a	PP	1.27	SUPPRESSION
F	52	CPC 5a	PP	0.899337	SUPPRESSION
F	93	CPC 5b	PP	1.16447	SUPPRESSION
F	52	CPC 5b	PP	1.23	SUPPRESSION
F	81	CPC 5b	PP	1.18	SUPPRESSION
M	82	CPC 5b	PP	1.37	SUPPRESSION
M	15	CPC 5b	PP	1.37	SUPPRESSION
F	69	CPC 5	NP	1.2	BURST-SUPPR
M	72	CPC 5	NP	1.19	BURST-SUPPR
F	82	CPC 5	NP	1.32	DISCONTINUOUS
F	74	CPC 5b	NP	1.29	DISCONTINUOUS
M	64	CPC 5b	NP	1.3	DISCONTINUOUS
M	69	CPC 4	NP	1.35	EPILEPTIC DISCHARGE
M	72	CPC 5b	NP	1.31	EPILEPTIC DISCHARGE
F	76	CPC 5	NP	1.2	SUPPRESSION
F	94	CPC 5a	NP	1.27	SUPPRESSION
F	74	CPC 4	NN	1.35	BURST-SUPPR
M	83	CPC 4	NN	1.39	BURST-SUPPR
F	87	CPC 4	NN	1.39	BURST-SUPPR
M	62	CPC 4	NN	1.32	BURST-SUPPR
M	55	CPC 4	NN	1.33	CONTINUOUS
M	86	CPC 4	NN	1.36	CONTINUOUS
M	88	CPC 4	NN	1.22	CONTINUOUS
M	90	CPC 5	NN	1.31	CONTINUOUS
M	76	CPC 5	NN	1.34	CONTINUOUS
F	79	CPC 5	NN	1.44	CONTINUOUS
M	81	CPC 5	NN	1.2	CONTINUOUS
F	94	CPC 5a	NN	1.2	CONTINUOUS
M	52	CPC 5b	NN	1.32	CONTINUOUS
M	18	CPC 5b	NN	1.41	CONTINUOUS
F	73	CPC 5	NN	1.2	DISCONTINUOUS
F	81	CPC 5b	NN	1.52	DISCONTINUOUS
F	81	CPC 4	NN	1.3	EPILEPTIC DISCHARGE
M	64	CPC 4	NN	1.31	EPILEPTIC DISCHARGE
F	64	CPC 4	NN	1.24	EPILEPTIC DISCHARGE
M	73	CPC 5	NN	1.24	EPILEPTIC DISCHARGE
F	69	CPC 5b	NN	1.2	EPILEPTIC DISCHARGE
M	86	CPC 5	NN	1.2	ISOELECTRIC
F	89	CPC 4	NN	1.31	LOW-VOLTAGE
F	85	CPC 5	NN	1.19	LOW-VOLTAGE
M	80	CPC 5	NN	1.13	LOW-VOLTAGE
F	77	CPC 5	NN	1.38	LOW-VOLTAGE
F	84	CPC 5b	NN	1.26	LOW-VOLTAGE
F	82	CPC 4	NN	1.39	NEARLY CONTINUOUS
M	83	CPC 5	NN	1.31	NEARLY CONTINUOUS
M	80	CPC 4	NN	1.4	SUPPRESSION
M	65	CPC 5	NN	1.29	SUPPRESSION
F	57	CPC 5	NN	1.2	SUPPRESSION
F	49	CPC 5	NN	1.19	SUPPRESSION
M	62	CPC 5	NN	1.29	SUPPRESSION
